# Supplementary material for: Genetic Screening of Targeted Region on the Chromosome 22q11.2 in Patients with Microtia and Congenital Heart Defect
Source: Genes (Basel). 2023 Apr 7;14(4):879. doi: 10.3390/genes14040879 (PMC10137977; doi:10.3390/genes14040879)
Supplement: Supplementary file 1 [file genes-14-00879-s001.zip]

Archive with 1 entries (1 files):
- genes-2243642-supplementary.pdf
